# Supplementary material for: Right Hemicolectomy and Appendicectomy as Treatments for Goblet Cell Adenocarcinoma: A Comparative Analysis of Two Large National Databases
Source: Curr Oncol. 2024 Jul 2;31(7):3855–69. doi: 10.3390/curroncol31070285 (PMC11276507; doi:10.3390/curroncol31070285)
Supplement: Supplementary file 1 [file curroncol-31-00285-s001.zip]

Archive with 1 entries (1 files):
- curroncol-3071267-supplementary.pdf
